# Supplementary material for: Silicon at the Soil–Plant–Microbiome Interface: Rhizospheric Reconfiguration and Crop Resilience to Environmental Stresses
Source: Plants (Basel). 2026 Apr 25;15(9):1320. doi: 10.3390/plants15091320 (PMC13165089; doi:10.3390/plants15091320)
Supplement: Supplementary file 1 [file plants-15-01320-s001.zip]

Archive with 1 entries (1 files):
- plants-4222425-supplementary.pdf
